# Supplementary material for: Do Acupuncture Services Reduce Subsequent Utilization of Opioids and Surgical Interventions Compared to Noninvasive Therapies among Patients with Pain Conditions?
Source: Pain Med. 2021 Jun 15;22(11):2754–62. doi: 10.1093/pm/pnab187 (PMC8633741; doi:10.1093/pm/pnab187)
Supplement: pnab187_Supplementary_Data [file pnab187_supplementary_data.zip]

Archive with 4 entries (4 files):
- Appendix Table 1.docx
- Appendix Table 2.docx
- Appendix Table 3.docx
- Appendix Table 4.docx
